# Supplementary material for: Ecosystem Multifunctionality Regulated by Soil Microbial Activity and Indicator Taxa Versus Biodiversity for Industrial Solar Facilities on the Qinghai–Tibet Plateau
Source: Microorganisms. 2025 Jun 24;13(7):1464. doi: 10.3390/microorganisms13071464 (PMC12298980; doi:10.3390/microorganisms13071464)
Supplement: Supplementary file 1 [file microorganisms-13-01464-s001.zip]

Archive with 1 entries (1 files):
- microorganisms-3654189-supplementary.pdf
